# Supplementary material for: PC Gene Affects Milk Production Traits in Dairy Cattle
Source: Genes (Basel). 2024 May 29;15(6):708. doi: 10.3390/genes15060708 (PMC11202589; doi:10.3390/genes15060708)
Supplement: Supplementary file 1 [file genes-15-00708-s001.zip › Table S1.xlsx]

## Sheet: Sheet1
Table S1 Descriptive statistics of phenotypic values for dairy production traits of the first and second lactations.
Lactation	Traits	Milk yield (kg)	Fat yield (kg)	Fat percentage (%)	Protein yield (kg)	Protein percentage (%)
1	Mean	10413.2	352.84	3.4	315.92	3.04
	S.D.	1481.55	61.51	0.43	48.17	0.19
	Min	6057.96	184.8	2.06	157.73	2.35
	Max	14505.7	537.97	4.56	457.53	3.51
	C.V.	0.14	0.17	0.13	0.15	0.06
2	Mean	10920.6	391.776	3.5939	325.144	2.97996
	S.D.	1821.94	80.1368	0.471141	56.2634	0.182122
	Min	4756.94	145.05	2.2123	152.412	2.3551
	Max	14647.8	636.453	4.9732	455.024	3.5384
	C.V.	0.166835	0.204548	0.131095	0.17	0.0611156
Note: S.D. means standard error of the mean. Min means minimum. Max means maximum. C.V. means coefficient of variation.
