# Supplementary material for: PC Gene Affects Milk Production Traits in Dairy Cattle
Source: Genes (Basel). 2024 May 29;15(6):708. doi: 10.3390/genes15060708 (PMC11202589; doi:10.3390/genes15060708)
Supplement: Supplementary file 1 [file genes-15-00708-s001.zip › Table S2.xlsx]

## Sheet: Sheet1
Table S2 Information for PCR amplification.
Primers Information	Primer	Location	Primer sequence (5'-3')	Product size (bp)	Annealing Temp (℃)
	PC-1	5′ regulatory region	F-caccaccacagctgctaaaa	463	60
			R-gcccaggactcctccctac
	PC-2	5′ regulatory region	F-cgccaaggcttaaacgtg	274	60
			R-gaagcgggagatgcacag
	PC-3	5′ regulatory region	F-gaaaacggggtccatctctt	824	60
			R-tggaggagaagtcggagaaa
	PC-4	5′ regulatory region	F-ccaccaccacagctgctaa	800	60
			R-gtctcctccagccgtcact
	PC-5	exon 1	F-cggccttattcctgctctc	286	60
			R-gcctccacctctgcaactaa
	PC-6	exon 2	F-cgtggaggaggaagttttgt	289	60
			R-gggaacctgtttcttccaca
	PC-7	exon 3	F-tgagcacgtcctctgtacca	572	60
			R-ttttccaaaaatcggactgc
	PC-8	exon 4	F-gcttttcaccgcctcctc	562	60
			R-tggtccatcttcctctgtcc
	PC-9	exon 5	F-ctgtttgctcctttgccttt	345	60
			R-cagggaattaaggtcccaca
	PC-10	exon 6	F-cttcagggaatgctgggtct	630	60
			R-ccttttcacagggactttcg
	PC-11	exon 7	F-gtgaatggagcgagtgaggt	816	60
			R-ctccggtagctttcccaaa
	PC-12	exon 8	F-tgggagcagtgctgaaca	363	60
			R-gtgaccgccaggtgtgag
	PC-13	exon 9	F-gggttggccagtctgtttta	370	60
			R-tccatcagtggacagtgagc
	PC-14	exon 10	F-catctcagctgctcttccag	506	60
			R-gcagcctctcccaggaatac
	PC-15	exon 11	F-tcacctgtgcgtgactcttg	464	60
			R-gcaggtctaaagtggcgtatg
	PC-16	exon 12	F-cgcttgtctgtgcttccac	343	60
			R-aggagagcgtggtctgagg
	PC-17	exon 12	F-gtctcccagccctcagacc	324	60
			R-actgtggccttgctggttc
	PC-18	exon 13	F-ctccgttggtctgcgact	442	60
			R-tgtgaagggagcttcaagg
	PC-19	exon 14	F-ctcagaggagggcagttcct	401	60
			R-cctggagatcggggtgac
	PC-20	exon 14	F-ggtagcaatgcaggtgtagg	380	60
			R-tgctgagcttcagtgggaac
	PC-21	exon 15	F-ccaaagcagctcgcagtt	761	60
			R-gctgtggcccttcctacag
	PC-22	exon 16	F-actcgccagcatcccttc	314	60
			R-gaatcgctccgggaaaag
	PC-23	exon 17	F-ctgtccctggccaaactg	366	60
			R-gcctctgagatcaggagcag
	PC-24	exon 18	F-aggggccagctggaagac	629	60
			R-ttgttcagttcccacggatt
	PC-25	exon 19	F-gcgctgttaagaccggagt	342	60
			R-ctgggcacagctactgagag
	PC-26	exon 20	F-aggagccagcaaaggatgt	420	60
			R-ggggaggagagacagtgagg
	PC-27	exon 20	F-cacccctcactgtctctcct	336	60
			R-tggagaggccaccctgac
	PC-28	exon 21	F-atggggcctgattgacct	683	60
			R-gtctttcagcacctgggatg
	PC-29	exon 22	F-catcccaggtgctgaaagac	331	60
			R-cctggcaccctggaagtg
	PC-30	exon 23	F-aagtgtggagctgagactcg	352	60
			R-ggtggaagtgcatctcctg
	PC-31	exon 23	F-gcaggagatgcacttccac	316	60
			R-ccctggcagcacagtgtc
	PC-32	exon 24	F-ccctgccttcaggacact	448	60
			R-ggctgacagtcgtcactggt
	PC-33	3′ regulatory region	F-caccagtgacgactgtcagc	440	60
			R-gcagtgtgtagttgagaagcaag
	PC-34	3′ regulatory region	F-cccaggctgttggtagactt	368	60
			R-ctgtccctccacgtccttc
	PC-35	3′ regulatory region	F-aggtcaggaagcgagtcgt	822	60
			R-cctcagagggtggatcgtc
	PC-36	3′ regulatory region	F-cggactcctcttcgggttag	475	60
			R-ttcccagggttttctcattg
Reaction System	Content	Dosage	Total Volume
	Forward primer (10 pmol/μL)	1.25μL	25μL
	Reverse primer (10 pmol/μL)	1.25μL
	2×TAq MAster Mix	12.5μL
	cDNA (50-100 ng/μL)	2μL
	ddH2O	8μL
Reaction Procedure	Temperature	Time	Cycle No.
	95℃	5min	1
	95℃	30sec	35
	Tm (℃)	30sec
	72℃	40sec
	72℃	10min	1
	4℃	forever	1
Note: F means forward primer; R means reverse primer.
