# Supplementary material for: PC Gene Affects Milk Production Traits in Dairy Cattle
Source: Genes (Basel). 2024 May 29;15(6):708. doi: 10.3390/genes15060708 (PMC11202589; doi:10.3390/genes15060708)
Supplement: Supplementary file 1 [file genes-15-00708-s001.zip › Table S3.xlsx]

## Sheet: Sheet1
Table S3 Additive, dominant and allele substitution effects of 6 SNPs on milk production traits of PC genes in Chinese Holstein.
SNP name	Lactation	genetic effect	Milk yield (kg)	Fat yield (kg)	Fat percentage (%)	Protein yield (kg)	Protein percentage (%)
29:g.44965658G>A	1	additive (a)	-88.4451*	-2.5281	0.005213	-4.215**	-0.01306
		dominant (d)	86.6872	3.0937	0.01106	-0.6308	-0.03161**
		substitute (α)	-121.34**	-3.702**	0.001014	-3.9756**	-0.00106
	2	additive (a)	188.3**	5.3803*	-0.01994	4.4236**	-0.0111
		dominant (d)	88.6358	5.7603	0.0119	-0.4722	-0.02738
		substitute (α)	153.91**	3.145	-0.02456	4.6068**	-0.00048
29:g.44883644G>A	1	additive (a)	-103.3	-7.299**	-0.03681	-3.405	-0.00397
		dominant (d)	-37.0087	-7.3623*	-0.05626	-3.5083	-0.02378
		substitute (α)	-79.4143	-2.5473	-0.0005	-1.1407	0.01138
	2	additive (a)	128.2	14.6531**	0.08429*	1.2023	-0.02347
		dominant (d)	7.8104	6.5607	0.05135	-2.4535	-0.02109
		substitute (α)	123.23*	10.4752**	0.05159*	2.7647	-0.01004
29:g.44862106C>T	1	additive (a)	-174.47*	-7.4644*	-0.01386	-5.0117*	0.001638
		dominant (d)	-145.99	-8.9001**	-0.03505	-6.1658*	-0.01775
		substitute (α)	-273.9*	-13.526**	-0.03773	-9.2111*	-0.01045
	2	additive (a)	143.16	17.2733**	0.105*	3.7573	-0.00738
		dominant (d)	-90.0522	5.2566	0.07609	-1.6107	0.006687
		substitute (α)	81.9291	20.8475**	0.1568*	2.6621	-0.00283
29:g.44861428A>G	1	additive (a)	-177.65*	-7.5097*	-0.01324	-5.1169*	0.001546
		dominant (d)	-134.08	-8.7317**	-0.03736	-5.7736*	-0.01741
		substitute (α)	-268.97*	-13.4567**	-0.03869	-9.0492*	-0.01031
	2	additive (a)	139.77	17.3171**	0.1067**	3.6756	-0.00711
		dominant (d)	-73.1385	5.1012	0.06819	-1.2141	0.005425
		substitute (α)	89.9205	20.7941**	0.1532*	2.848	-0.00341
29:g.44861419C>T	1	additive (a)	-95.2424**	-1.8714	0.01267	-2.8264**	0.002101
		dominant (d)	8.2418	-0.01949	0.001701	-0.5649	-0.00641
		substitute (α)	-93.2465*	-1.8761	0.01309	-2.9632**	0.00055
	2	additive (a)	116.73*	2.2092	-0.01487	4.083**	0.006733
		dominant (d)	27.4019	-0.4044	-0.01193	1.2146	0.008234
		substitute (α)	124*	2.1019	-0.01803	4.4053*	0.008918
29:g.44861340T>C	1	additive (a)	175.94*	7.4576*	0.01325	5.0463*	-0.00172
		dominant (d)	-140.51	-8.9259**	-0.03734	-6.0369*	-0.01807
		substitute (α)	80.0904	1.3686	-0.01222	0.9282	-0.01405
	2	additive (a)	-139.77	-17.3171**	-0.1067**	-3.6756	0.007105
		dominant (d)	-73.1385	5.1012	0.06819	-1.2141	0.005425
		substitute (α)	-189.62**	-13.8402**	-0.06026*	-4.5032*	0.0108
Note: * means P＜0.05, ** means P＜0.01.
